# Supplementary material for: Neural-network decoders for measurement induced phase transitions
Source: Nat Commun. 2023 May 22;14:2918. doi: 10.1038/s41467-023-37902-1 (PMC10202932; doi:10.1038/s41467-023-37902-1)
Supplement: Supplementary file 1 — Source Data [file 41467_2023_37902_MOESM1_ESM.zip]

Archive with 8 entries (8 files):
- Fig4Data.txt
- __MACOSX/._Fig4Data.txt
- Fig5Data.txt
- __MACOSX/._Fig5Data.txt
- Fig3Data.txt
- __MACOSX/._Fig3Data.txt
- Fig2Data.txt
- __MACOSX/._Fig2Data.txt
