# Supplementary material for: Neural-network decoders for measurement induced phase transitions
Source: Nat Commun. 2023 May 22;14:2918. doi: 10.1038/s41467-023-37902-1 (PMC10202932; doi:10.1038/s41467-023-37902-1)
Supplement: Supplementary file 1 — Source Data [file 41467_2023_37902_MOESM1_ESM.zip › Fig4Data.txt]

% There is 1% randomness in the data. 
%Main Plot:Nq=64
precless60p3 = [0.52, 0.738, 0.84437501, 0.97875002, 0.97750002];
precless60p1 =  [0.88729839, 0.98009869, 0.99450001, 0.99450001, 0.99450001];

%Inset:Nq=32
precless320p1 = [0.87567568 0.98291667 0.99617647 0.99616667 0.99555556]
precless320p15 = [0.83619231 0.96030769 0.98958334 0.99594513 0.99534375]
precless320p3 = [0.78661765 0.93935811 0.97368056 0.9799026  0.99217858]
