# Supplementary material for: Neural-network decoders for measurement induced phase transitions
Source: Nat Commun. 2023 May 22;14:2918. doi: 10.1038/s41467-023-37902-1 (PMC10202932; doi:10.1038/s41467-023-37902-1)
Supplement: Supplementary file 1 — Source Data [file 41467_2023_37902_MOESM1_ESM.zip › Fig5Data.txt]

EE0p1 =  [1, 0.8727703 , 0.84430705, 0.8317713 , 0.8104148 , 0.79174503,...
       0.7677853 , 0.74240587;1, 0.92511519, 0.86303131, 0.80641938, 0.76957341, 0.73048817,...
       0.71060112, 0.68772339];
errorbar0p1 =  [0, 0.004174 ,  0.00454507, 0.00464345, 0.00472782, 0.00475495, 0.00485089,...
  0.00490586;
 0, 0.00476749, 0.00515774, 0.00517905, 0.00485319, 0.00503566 ,0.00466935,...
  0.00460961];

EE0p3 =  [1, 0.71488046, 0.6358398 , 0.54322093, 0.39314926, 0.28078369,...
       0.14856901, 0.10562988; 1, 0.69261579, 0.50301532, 0.38971813, 0.30806519, 0.25456549,...
       0.21242903, 0.17598336];
errorbar0p3 =  [0, 0.00629459, 0.00615523, 0.00546996 ,0.0047876,  0.00392435, 0.00263835,...
  0.00172775;
 0, 0.00771312, 0.0069642,  0.00565168, 0.00503649 ,0.00419442, 0.0038088,...
  0.00316515];
