# Supplementary material for: Neural-network decoders for measurement induced phase transitions
Source: Nat Commun. 2023 May 22;14:2918. doi: 10.1038/s41467-023-37902-1 (PMC10202932; doi:10.1038/s41467-023-37902-1)
Supplement: Supplementary file 1 — Source Data [file 41467_2023_37902_MOESM1_ESM.zip › Fig3Data.txt]

% Subplot (a)
ee32(1, :) = [1.    0.947 0.922 0.907 0.895 0.886 0.878 0.875 0.873 0.866 0.862 0.861 0.859 0.858 0.856 0.856 0.856 0.855 0.854 0.854 0.853 0.853 0.851 0.851];
ee32(2, :) = [0.999 0.905 0.848 0.813 0.781 0.765 0.755 0.742 0.734 0.724 0.718 0.709 0.704 0.697 0.69  0.687 0.683 0.678 0.677 0.672 0.667 0.666 0.661 0.656];
ee32(4, :) =  [0.997 0.717 0.564 0.422 0.36  0.293 0.234 0.199 0.173 0.146 0.119 0.095 0.079 0.07  0.056 0.043 0.035 0.031 0.022 0.02  0.017 0.015 0.01  0.009];
ee32(3, :) =  [0.991 0.81  0.7   0.623 0.571 0.524 0.486 0.448 0.426 0.398 0.374 0.361 0.341 0.326 0.306 0.283 0.262 0.245 0.234 0.22  0.205 0.194 0.178 0.168];


% Subplot (b)


%rate: Lambda=dS/dt

rate32 =

    0.0560    0.0464    0.0252    0.0106    0.0022   -0.0011   -0.0017   -0.0015   -0.0011   -0.0004         0
    0.0820    0.0771    0.0577    0.0381    0.0239    0.0192    0.0183    0.0142    0.0081    0.0025         0
    0.1070    0.1085    0.0936    0.0719    0.0529    0.0463    0.0416    0.0248    0.0058   -0.0006    0.0002
    0.1790    0.1804    0.1399    0.1138    0.0952    0.0679    0.0397    0.0244    0.0149   -0.0008   -0.0107
    0.2040    0.2113    0.1710    0.1552    0.1458    0.1003    0.0361   -0.0005   -0.0100   -0.0066   -0.0025
    0.2510    0.2843    0.2525    0.2030    0.1418    0.0801    0.0316    0.0038   -0.0061   -0.0038         0


rate48 =

    0.0320    0.0293    0.0244    0.0226    0.0189    0.0091         0   -0.0015    0.0006    0.0007         0
    0.0840    0.0741    0.0503    0.0401    0.0357    0.0277    0.0179    0.0107    0.0068    0.0055    0.0055
    0.1220    0.1128    0.0798    0.0649    0.0596    0.0501    0.0368    0.0246    0.0140    0.0045         0
    0.1560    0.1552    0.1233    0.1043    0.0908    0.0683    0.0410    0.0198    0.0040   -0.0106   -0.0175
    0.2190    0.2256    0.1691    0.1370    0.1205    0.0888    0.0494    0.0244    0.0101   -0.0047   -0.0125
    0.2720    0.2898    0.2050    0.1606    0.1451    0.0987    0.0345   -0.0010   -0.0115   -0.0139   -0.0140

rate64 =

    0.0320    0.0293    0.0244    0.0226    0.0189    0.0091         0   -0.0015    0.0006    0.0007         0
    0.0840    0.0741    0.0503    0.0401    0.0357    0.0277    0.0179    0.0107    0.0068    0.0055    0.0055
    0.1220    0.1128    0.0798    0.0649    0.0596    0.0501    0.0368    0.0246    0.0140    0.0045         0
    0.1560    0.1552    0.1233    0.1043    0.0908    0.0683    0.0410    0.0198    0.0040   -0.0106   -0.0175
    0.2190    0.2256    0.1691    0.1370    0.1205    0.0888    0.0494    0.0244    0.0101   -0.0047   -0.0125
    0.2720    0.2898    0.2050    0.1606    0.1451    0.0987    0.0345   -0.0010   -0.0115   -0.0139   -0.0140


Subplot (c) and (d): The corresponding figures can be generated using the data in 
subplot (b) using the relation for normalized mean squared error as explained in the methods section.mat
