# Supplementary material for: Neural-network decoders for measurement induced phase transitions
Source: Nat Commun. 2023 May 22;14:2918. doi: 10.1038/s41467-023-37902-1 (PMC10202932; doi:10.1038/s41467-023-37902-1)
Supplement: Supplementary file 1 — Source Data [file 41467_2023_37902_MOESM1_ESM.zip › Fig2Data.txt]

Lvec = 2*[8, 16, 24, 32];

% Subplot(a):
normalPTTimeBarP0p159 =  [0.2878 0.1254 0.0894 0.0617 0.0434 0.0371 0.0325 0.0266 0.0258 0.0195...
 0.0192 0.0175 0.0153 0.0152 0.0131 0.0122 0.0124 0.0121 0.011  0.0106...
 0.0111 0.0112 0.0096 0.0107 0.0101 0.0093 0.0081 0.01   0.0083 0.009...
 0.0077 0.0071];
%n = 1
%p = 0.5, L = 8;
%purifyTimeP0p5L8

normalPTTimeBarP0p5 =  [0.000e+00 4.478e-01 2.306e-01 1.280e-01 7.490e-02 4.640e-02 2.710e-02...
 1.630e-02 1.230e-02 6.300e-03 4.700e-03 2.100e-03 1.400e-03 2.000e-04...
 8.000e-04 7.000e-04 3.000e-04 0.000e+00 0.000e+00 0.000e+00 0.000e+00...
 1.000e-04 0.000e+00 0.000e+00 0.000e+00 0.000e+00 0.000e+00 0.000e+00...
 0.000e+00 0.000e+00 0.000e+00 0.000e+00];
%n =  2
%p =  0.05  , L =  8
%purifyTimeP0p05L8
normalPTTimeBarP0p05 =  [8.634e-01 4.180e-02 2.800e-02 1.830e-02 1.020e-02 8.900e-03 6.200e-03 ...
 4.600e-03 3.600e-03 2.700e-03 1.400e-03 1.500e-03 9.000e-04 1.300e-03 ...
 2.000e-04 4.000e-04 9.000e-04 4.000e-04 5.000e-04 3.000e-04 2.000e-04 ...
 4.000e-04 4.000e-04 3.000e-04 3.000e-04 5.000e-04 4.000e-04 8.000e-04 ...
 3.000e-04 1.000e-04 2.000e-04 6.000e-04];


% Subplot(b):
Main plot:
y0p3 =

   1.0e+03 *

    0.1525    0.1600    0.2000    0.3275    0.5553    1.2333    3.7437


errorVec0p3 =

   75.0000  112.5000  150.0000  150.0000  191.2030  334.0682  225.0000


y0p1 =

   63.0000   76.0000   80.0000  107.0588  254.2105  444.4444


errorVec0p1 =

   50.0000   50.0000   50.0000   50.0000   55.0434  100.0000

Inset: 
y0p3 =

   1.0e+03 *

    0.2200    0.3100    0.7000    1.6000    2.3000    4.1625


errorVec0p3 =

   1.0e+03 *

    0.0400    0.0500    0.2000    0.3571    0.8573    1.0227    1.9500

y0p1 =

   1.0e+03 *

    0.1525    0.1775    0.2075    0.2687    0.4675    0.5500    1.2733


errorVec0p1 =

   40.0000   50.0000   50.0000  100.0000  185.6197  250.0000  300.0000


Subplot (c):
Main:
hold on; errorbar(tpure7, NL128P0p1, errorL64P0p1, 'r-d', 'linewidth', 1.5);
hold on; errorbar(tpure7, NL64P0p1, errorL64P0p1, 'r-.d', 'linewidth', 1.5)Inset
Inset:
hold on; hold on; errorbar(tpure7, NL128P0p3, errorL128P0p3, 'b-o', 'linewidth', 1.5);
hold on; errorbar(tpure7, NL64P0p3, errorL64P0p3, 'b-.o', 'linewidth', 1.5);


NL128P0p3 = [ 152.5     ,    160.   ,       200.     ,     327.5      ,   555.26315789, ...
1233.33333333, 3743.75];
NL128P0p3 = NL64P0p3-100;
deltaL128P0p3 = [100, 150, 200, 200, 200, 300, 300]-50;
sigmaL128P0p3 = .5*[5.448623679425842, 10.0, 48.73397172404482, 84.58538585358585, 254.9373938680706, 445.4242671630922, 1109.2605574773675]
errorL128P0p3=zeros(1, length(deltaL128P0p3));
for i=1:length(sigmaL128P0p3)
errorL128P0p3(i) = max(sigmaL128P0p3(i), deltaL128P0p3(i));
end

NL128P0p1 = [157.5        170.         182.5        282.5        513.15789474 ...
534.21052632 976.66666667];
NL128P0p1 = NL128P0p1-100;
deltaL128P0p1 = [50, 50, 50, 50, 50, 100, 100];
sigmaL128P0p1 = 2*[3.570714214271425, 19.390719429665317, 13.719886811400707, 17.129670327718866, 55.04342279829444, 73.54556830485403, 90];
errorL128P0p1=zeros(1, length(deltaL128P0p1));
for i=1:length(deltaL64P0p1)
errorL128P0p1(i) = max(sigmaL128P0p1(i), deltaL128P0p1(i));
end


NL64P0p1 =  [ 50.          55.26315789  61.11111111 110.         181.57894737 ...
288.88888889 465.78947368];
sigmaL64P0p1 = 1.5*[11.164843913471804,15.713484026367723, 33.166247903554, 91.84172824534288, 132.43330490066907, 261.203267235317];
errorL64P0p1 = max(NL64P0p1, 50);
NL64P0p3 =  [  55.           75.          113.15789474  415.          900. ...
1923.33333333 2010.        ];
sigmaL64P0p3 =  1.*[10.897247358851684, 21.650635094610966, 46.482951928041295,280.7467720206236, 441.9810202058706, 582.9427263653114, 661.5134163416491]
errorL64P0p3 = max(sigmaL64P0p3, 50)


Subplot (d):
precision0p1= [0.0 , 0.01800000000000001 , 0.04900000000000004 ,  0.05500000000000004 , 0.057000000000000044 , 0.058000000000000045 , 0.060000000000000046 , 0.06100000000000005 , 0.06100000000000005 , 0.06100000000000005 , 0.06100000000000005 , 0.06100000000000005 , 0.06100000000000005 , 0.06300000000000004 , 0.06300000000000004 , 0.06300000000000004 , 0.06300000000000004 , 0.06400000000000004 , 0.06500000000000004 , 0.06500000000000004 , 0.06500000000000004 , 0.06500000000000004 , 0.06500000000000004 , 0.06500000000000004 , 0.06500000000000004 , 0.06500000000000004 , 0.06500000000000004 , 0.06500000000000004 , 0.06500000000000004 , 0.06500000000000004 , 0.06500000000000004 , 0.06500000000000004 , 0.06500000000000004 , 0.06500000000000004 , 0.06500000000000004 , 0.06500000000000004 , 0.06500000000000004 , 0.06600000000000004 , 0.06600000000000004 , 0.06600000000000004 , 0.06600000000000004 , 0.06600000000000004 , 0.06600000000000004 , 0.06600000000000004 , 0.06600000000000004 , 0.06600000000000004 , 0.06600000000000004 , 0.06600000000000004 , 0.06600000000000004 , 0.06600000000000004 , 0.06600000000000004];
precision0p3=[0.0 , 0.001 , 0.08700000000000006 , 0.3030000000000002 , 0.3920000000000003 , 0.44600000000000034 , 0.47200000000000036 , 0.4910000000000004 , 0.5050000000000003 , 0.5190000000000003 , 0.5260000000000004 , 0.5320000000000004 , 0.5380000000000004 , 0.5420000000000004 , 0.5470000000000004 , 0.5520000000000004 , 0.5530000000000004 , 0.5560000000000004 , 0.5570000000000004 , 0.5600000000000004 , 0.5610000000000004 , 0.5620000000000004 , 0.5640000000000004 , 0.5680000000000004 , 0.5690000000000004 , 0.5710000000000004 , 0.5730000000000004 , 0.5750000000000004 , 0.5770000000000004 , 0.5770000000000004 , 0.5790000000000004 , 0.5790000000000004 , 0.5830000000000004 , 0.5850000000000004 , 0.5860000000000004 , 0.5870000000000004 , 0.5900000000000004 , 0.5900000000000004 , 0.5900000000000004 , 0.5900000000000004 , 0.5920000000000004 , 0.5920000000000004 , 0.5930000000000004 , 0.5940000000000004 , 0.5960000000000004 , 0.5980000000000004 , 0.5980000000000004 , 0.5980000000000004 , 0.5990000000000004 , 0.6010000000000004 , 0.6020000000000004];
precision0p5=[0.0 , 0.002 , 0.03400000000000002 , 0.17700000000000013 , 0.36100000000000027 , 0.4840000000000004 , 0.5550000000000004 , 0.5960000000000004 , 0.6330000000000005 , 0.6820000000000005 , 0.7120000000000005 , 0.7230000000000005 , 0.7340000000000005 , 0.7410000000000005 , 0.7530000000000006 , 0.7610000000000006 , 0.7660000000000006 , 0.7740000000000006 , 0.7750000000000006 , 0.7810000000000006 , 0.7880000000000006 , 0.7950000000000006 , 0.7980000000000006 , 0.8060000000000006 , 0.8100000000000006 , 0.8160000000000006 , 0.8170000000000006 , 0.8200000000000006 , 0.8220000000000006 , 0.8240000000000006 , 0.8260000000000006 , 0.8290000000000006 , 0.8300000000000006 , 0.8300000000000006 , 0.8310000000000006 , 0.8330000000000006 , 0.8360000000000006 , 0.8380000000000006 , 0.8400000000000006 , 0.8420000000000006 , 0.8440000000000006 , 0.8450000000000006 , 0.8450000000000006 , 0.8450000000000006 , 0.8450000000000006 , 0.8450000000000006 , 0.8450000000000006 , 0.8450000000000006 , 0.8460000000000006 , 0.8460000000000006 , 0.8460000000000006];
precision0p7=[0, 0.0076, 0.0578, 0.1630, 0.2988, 0.4513, 0.5566, 0.6153, 0.6578, 0.6917, 0.7172, 0.7403, 0.7654, 0.7902, 0.8125, 0.8297, 0.8409, 0.8501, 0.8577, 0.8642, 0.8696, 0.8741, 0.8780, 0.8814, 0.8844, 0.8873, 0.8901, 0.8926, 0.8950, 0.8973, 0.8995, 0.9019, 0.9043, 0.9066, 0.9088, 0.9107, 0.9124, 0.9138, 0.9151, 0.9164, 0.9179, 0.9194, 0.9209, 0.9226, 0.9242, 0.9259, 0.9276, 0.9294, 0.9312, 0.9331, 0.9349];
